# Supplementary material for: Assessing the Alignment Between Naturally Adaptive Grain Crop Planting Patterns and Staple Food Security in China
Source: Foods. 2025 Nov 12;14(22):3870. doi: 10.3390/foods14223870 (PMC12651675; doi:10.3390/foods14223870)
Supplement: Supplementary file 1 [file foods-14-03870-s001.zip]

Archive with 1 entries (1 files):
- foods-3955186-supplementary.pdf
